# Supplementary material for: Benefit of Early Ruxolitinib Initiation Regardless of Fibrosis Grade in Patients with Primary Myelofibrosis: A Post Hoc Analysis of the Single-Arm Phase 3b JUMP Study
Source: Cancers (Basel). 2023 May 22;15(10):2859. doi: 10.3390/cancers15102859 (PMC10216208; doi:10.3390/cancers15102859)
Supplement: Supplementary file 1 [file cancers-15-02859-s001.zip]

Archive with 2 entries (2 files):
- cancers-2282491-supplementary.pdf
- File S1. List of IRB-IECs_JUMP manuscript.pdf
